# Supplementary material for: Non-coding RNAs: Emerging contributors to chemoresistance in chronic myeloid leukemia
Source: Leuk Res Rep. 2025 May 9;23:100513. doi: 10.1016/j.lrr.2025.100513 (PMC12144514; doi:10.1016/j.lrr.2025.100513)
Supplement: Supplementary file 1 [file mmc1.zip]

Archive with 1 entries (1 files):
- mmc1.PNG
